# Supplementary material for: Spatial+: A novel approach to spatial confounding
Source: Biometrics. 2022 Mar 30;78(4):1279–90. doi: 10.1111/biom.13656 (PMC10084199; doi:10.1111/biom.13656)
Supplement: Supplementary file 2 — Supporting Information [file BIOM-78-1279-s001.zip]

Archive with 3 entries (3 files):
- README.txt
- spatial_plus_sub3_code.R
- defol_2013.Rdata
