# Supplementary material for: Spatial+: A novel approach to spatial confounding
Source: Biometrics. 2022 Mar 30;78(4):1279–90. doi: 10.1111/biom.13656 (PMC10084199; doi:10.1111/biom.13656)
Supplement: Supplementary file 2 — Supporting Information [file BIOM-78-1279-s001.zip › README.txt]

README file for Spatial+: a novel approach to spatial confounding

We have provided an R script with the code used for the simulations in Section 4 
(Gaussian response distribution) and Section 6 (non-Gaussian response
distributions) of the paper. The code generates all the data necessary for running
the simulations.
The script also contains the code used for the forestry data example 
in Section 5 of the paper. The data for the forestry example are provided in the 
file defol_2013.Rdata.

The R packages used for this code are available from CRAN.
