# Supplementary material for: Spatial+: A novel approach to spatial confounding
Source: Biometrics. 2022 Mar 30;78(4):1279–90. doi: 10.1111/biom.13656 (PMC10084199; doi:10.1111/biom.13656)
Supplement: Supplementary file 2 — Supporting Information [file BIOM-78-1279-s001.zip › spatial_plus_sub3_code.R]

##################################################################################
#R code for Spatial+: a novel approach to spatial confounding
##################################################################################

#We provide here the R code used for the simulations in Section 4 
#(Gaussian response distribution) and Section 6 (non-Gaussian response
#distributions) as well as the R code used for the forestry data example 
#in Section 5 of the paper.

#The R packages used for this code are available from CRAN

##################################################################################
#SIMULATIONS (Sections 4 and 6 of the paper)
##################################################################################
setwd("~/Documents/PhD/Data/Spatial_plus_sub") 
library(sp)
library(mgcv)

#Simulation parameters
n_sim<-100 #number of replicates in simulation
k_sp<-300  #basis size for spatial thin plate splines

###############################################################################
#1)GENERATE SPATIAL FIELDS FOR SIMULATIONS
#The following code can be used to generate any multiple of n_sim 
#spatial fields of covariance types spherical (cov_type=1), 
#exponential (cov_type=2,p=1) and gaussian (cov_type=2,p=2)

#FUNCTIONS
#Compute choleski factor of Sigma for the field Z
sim_chol_Sigma<-function(coord=coord,alpha=alpha,phi=phi,R,p,cov_type){
  D<-as.matrix(dist(coord,diag=TRUE,upper=TRUE))
  if(cov_type==1){ #spherical
    V<-1-1.5*D/R+0.5*(D/R)^3
    V[D>R]<-0
  }                                                    
  if(cov_type==2)V<-exp(-(D/R)^p)  #exponential-power                       
  diag(V)<-1/(1-phi)
  #Choleski decomposition RR^T*RR=Sigma
  RR<-chol(alpha*V)
}
#Simulate n_sim columns of fields Z with spatial structure coming from RR
sim_Z_matrix<-function(coord=coord,alpha=alpha,phi=phi,R,p,cov_type,n_sim){
  #Let RR^T*RR=Sigma be the Choleski decomposition
  RR<-sim_chol_Sigma(coord,alpha,phi,R,p,cov_type)
  #Simulate from Y~N(0,I). Then Z=X*beta+RR^T*Y~N(X*beta,Sigma) since Sigma=RR^T*I*RR
  n<-dim(RR)[1]
  Y_matrix<-rnorm(n*n_sim)
  Y_matrix<-matrix(Y_matrix,nrow=n,ncol=n_sim)
  Z_matrix<-apply(Y_matrix,2,function(Y)t(RR)%*%Y)
}

#GENERATE FIELDS
#Define grid on spatial domain [0,10]x[0,10]
n_x<-50
n_y<-50
nn<-n_x*n_y  #size of grid
x<-seq(from=0,to=10,length.out=n_x)
y<-seq(from=0,to=10,length.out=n_y)
coord<-expand.grid(x,y)
names(coord)<-c("x","y")
sim_data<-coord
coordinates(sim_data)<-c("x","y") #Makes sim_data a "SpatialPointsDataFrame"
sim_data$sp_x<-coord$x
sim_data$sp_y<-coord$y

#Parameters of Sigma (apart from R)
alpha<-1
phi<-0.01
#Specify number of fields of each type in each run of the simulation
#(for the paper we use 1 spherical field and 1 exponential field)
n_runs<-c(1,1,0) #number of fields of each type (sph,exp,gauss) (per run)
n_fields<-sum(n_runs) #Total number of fields (per run)
R_vec<-c(rep(1,n_runs[1]),rep(5,n_runs[2]),rep(5,n_runs[3]))# range parameter R
cov_types<-c(rep(1,n_runs[1]),rep(2,n_runs[2]),rep(2,n_runs[3]))
p_vec<-rep(1,length(R_vec))
p_vec[-(1:(n_runs[1]+n_runs[2]))]<-2
sample_names<-cov_types
sample_names[cov_types==2&p_vec==2]<-"gauss"
sample_names[cov_types==2&p_vec==1]<-"exp"
sample_names[cov_types==1]<-"sph"
sample_num<-c(seq(1,n_runs[1],length.out=n_runs[1]),seq(1,n_runs[2],length.out=n_runs[2]),seq(1,n_runs[3],length.out=n_runs[3]))
Z_col_names<-paste(sample_names,sample_num,"R",R_vec,sep="_")

#Simulate fields
set.seed(2)
Z_array<-array(data=NA,dim=c(nn,n_fields,n_sim))
dimnames(Z_array)<-list(NULL,Z_col_names,NULL)
for(i in 1:n_fields){
  Z_array[,i,]<-sim_Z_matrix(coord=coord,alpha=alpha,phi=phi,R=R_vec[i],p=p_vec[i],cov_type=cov_types[i],n_sim=n_sim)
}

#For model fitting, we sample 1000 random locations
n<-1000 #number of data points for model fit
set.seed(100)
ind<-sort(sample(1:nn,size=n,replace=FALSE))
Z_model_array<-Z_array[ind,,1:n_sim]
#locations of spatial field Z
sim_data<-sim_data[ind,]
#Make spatial fields centered and truly spatial
for(j in 1:2){
  for(i in 1:n_sim){
    Z<-Z_model_array[,j,i]
    #Thin plate 
    Z<-gam(Z~s(sp_x,sp_y,k=k_sp),data=sim_data)$fitted.values
    #Gaussian process
    #if(j==1)m<-c(1,1,1) else m<-c(2,5,1)
    #Z<-gam(Z~s(sp_x,sp_y,k=k_sp,bs="gp",m=m),data=sim_data)$fitted.values
    Z_model_array[,j,i]<-Z-mean(Z)
  }
}

#filename<-"sim_spatial_plus_sub_Z.Rdata" #Original sample size n=1000, k_sp=300
#filename<-"sim_spatial_plus_sub_Z_small.Rdata" #Small sample size n=300, k_sp=100
#filename<-"sim_spatial_plus_sub_Z_smaller.Rdata" #Small sample size n=150, k_sp=100
#filename<-"sim_spatial_plus_sub_Z_smallerstill.Rdata" #Small sample size n=50, k_sp=30
#filename<-"sim_spatial_plus_sub_Z_gp.Rdata" #gp fields (exp and sph)
#save(list=c("Z_model_array","sim_data","alpha","phi","n","n_sim","k_sp"),file=filename)

################################################################################
#2)SIMULATIONS - GAUSSIAN RESPONSE DATA
method<-"GCV.Cp" #"REML" 
#filename<-"sim_spatial_plus_sub_Z.Rdata"
#load(filename)
#FUNCTIONS
sim_data_function<-function(Z,sigma_X,sigma_Y,beta_true=3,X_Z=0.5,f_sp_true){
  eps_X<-rnorm(n,mean=0,sd=sigma_X)
  eps_Y<-rnorm(n,mean=0,sd=sigma_Y)
  X<-X_Z*Z+eps_X
  Y<-beta_true*X+f_sp_true+eps_Y
  list(X=X,Y=Y)
}

fit_models<-function(X,Y,f_sp_true,k_sp=300,model_fx=TRUE){
  beta_hat<-1:4
  names(beta_hat)<-c("Spatial","RSR","gSEM","Spatial+")
  fv_MSE<-beta_hat
  Y_true<-beta_true*X+f_sp_true
  #Spatial model
  mod<-gam(Y~X+s(sp_x,sp_y,k=k_sp,fx=model_fx),data=sim_data,method=method) #,method="REML"
  beta_hat[1]<-mod$coefficients[2]
  fv_MSE[1]<-mean((mod$fitted.values-Y_true)^2)
  #RSR model
  mod_list<-gam(Y~X+s(sp_x,sp_y,k=k_sp,fx=model_fx),data=sim_data,fit=FALSE)
  B_sp<-mod_list$X[,-2]
  P<-1/sum(X^2)*X%*%t(X)
  B_sp_tilde<-(diag(x=1,nrow=n,ncol=n)-P)%*%B_sp
  mod_list$X[,-2]<-B_sp_tilde
  mod<-gam(G=mod_list,method=method)
  beta_hat[2]<-mod$coefficients[2]
  fv_MSE[2]<-mean((mod$fitted.values-Y_true)^2)
  #gSEM
  #Identify spatial patterns
  f_X_hat<-gam(X~s(sp_x,sp_y,k=k_sp,fx=model_fx),data=sim_data,method=method)$fitted.values #,method="REML"
  r_X<-X-f_X_hat
  f_Y_hat<-gam(Y~s(sp_x,sp_y,k=k_sp,fx=model_fx),data=sim_data,method=method)$fitted.values #,method="REML"
  r_Y<-Y-f_Y_hat
  #Fit linear model to residuals
  mod<-lm(r_Y~-1+r_X)
  beta_hat[3]<-mod$coefficients[1]
  fv_MSE[3]<-mean((mod$fitted.values+f_Y_hat-Y_true)^2)
  #Spatial plus
  mod<-gam(Y~r_X+s(sp_x,sp_y,k=k_sp, fx=model_fx),data=sim_data,method=method)
  beta_hat[4]<-mod$coefficients[2]
  #MSE of fitted values
  fv_MSE[4]<-mean((mod$fitted.values-Y_true)^2)
  list(beta_hat=beta_hat,fv_MSE=fv_MSE)
}

#SIMULATIONS
#Matrices for storing results
model_names<-c("Null","Spatial_fx","RSR_fx","gSEM_fx","Spatial+_fx","Spatial","RSR","gSEM","Spatial+")
beta_results<-matrix(0,length(model_names),n_sim)
rownames(beta_results)<-model_names
fv_MSE_results<-beta_results
#Data parameters
sigma_X<-0.1
sigma_Y<-1
beta_true<-3
X_Z<-0.5

set.seed(1) 
for(i in 1:n_sim){
  #Generate data
  Z<-Z_model_array[,2,i] #Exponential field
  Z_sph<-Z_model_array[,1,i] #Spherical field
  #Z<-Z_model_array[,2,1] #Fixed exponential field
  #Z_sph<-Z_model_array[,1,1] #Fixed spherical field
  f_sp_true<--Z-Z_sph
  dat<-sim_data_function(Z,sigma_X,sigma_Y,beta_true,X_Z,f_sp_true)
  X<-dat$X
  Y<-dat$Y
  Y_true<-beta_true*X+f_sp_true
  #Fit linear model
  mod<-lm(Y~-1+X)
  beta_results[1,i]<-mod$coefficients[1]
  fv_MSE_results[1,i]<-mean((mod$fitted.values-Y_true)^2)
  #Fit models without smoothing of spatial effects
  fit<-fit_models(X,Y,f_sp_true,k_sp=k_sp,model_fx=TRUE)
  beta_results[2:5,i]<-fit$beta_hat
  fv_MSE_results[2:5,i]<-fit$fv_MSE
  #Fit models with smoothing of spatial effects
  fit<-fit_models(X,Y,f_sp_true,k_sp=k_sp,model_fx=FALSE)
  beta_results[6:9,i]<-fit$beta_hat
  fv_MSE_results[6:9,i]<-fit$fv_MSE
  if(i%%10 == 0)cat("i=",i,"\n")
}

#Plot results
par(mfrow=c(1,2))
boxplot(t(beta_results),main="beta_hat")
abline(h=beta_true,lty=2,col="red")
abline(v=1.5,lty=2)
abline(v=5.5,lty=2)
boxplot(t(fv_MSE_results),main="MSE of fitted values")
abline(v=1.5,lty=2)
abline(v=5.5,lty=2)

#filename<-"sim_spatial_plus_sub.Rdata"
#save(list=c("beta_results","fv_MSE_results","sigma_X","sigma_Y","beta_true","X_Z","f_sp_true","n_sim","k_sp","n"),file=filename)

################################################################################
#3)SIMULATIONS - NON-GAUSSIAN RESPONSE DATA
method<-"GCV.Cp" #"REML"
filename<-"sim_spatial_plus_sub_Z.Rdata"
load(filename)

#Specify distribution
#Poisson (1), Exponential (2), Binomial (3)
dist_num<-1
dist_name<-c("poi","exp","bin")[dist_num]
#Additional size parameter for binomial distribution
n_binom<-10

#FUNCTIONS
#Poisson distribution
sim_data_function_poi<-function(Z,sigma_X,beta_true=3,X_Z=0.5,f_sp_true){
  eps_X<-rnorm(n,mean=0,sd=sigma_X)
  X<-X_Z*Z+eps_X
  eta<- beta_true*X+f_sp_true
  mu<- exp(eta) #The canonical log link function
  Y<-rpois(n=n,lambda=mu)
  list(X=X,Y=Y)
}
fit_models_poi<-function(X,Y,f_sp_true,k_sp=300){
  beta_hat<-1:6
  names(beta_hat)<-c("Null","RSR","Spatial_fx","Spatial+_fx","Spatial","Spatial+")
  fv_MSE<-beta_hat
  eta_true<-beta_true*X+f_sp_true
  Y_true<-exp(eta_true)
  #Null model
  mod<-glm(Y~-1+X,family=poisson())
  beta_hat[1]<-mod$coefficients[1]
  fv_MSE[1]<-mean((mod$fitted.values-Y_true)^2)
  #Spatial model
  mod<-gam(Y~X+s(sp_x,sp_y,k=k_sp),family=poisson(),data=sim_data, method=method)
  beta_hat[5]<-mod$coefficients[2]
  fv_MSE[5]<-mean((mod$fitted.values-Y_true)^2)
  sp_weights<-mod$weights 
  #Spatial+ 
  f_X_hat_tilde<-gam(X~s(sp_x,sp_y,k=k_sp),data=sim_data, weights=sp_weights)$fitted.values
  r_X_tilde<-X-f_X_hat_tilde
  #Fit model
  mod<-gam(Y~r_X_tilde+s(sp_x,sp_y,k=k_sp),family=poisson(),data=sim_data, method=method)
  beta_hat[6]<-mod$coefficients[2]
  fv_MSE[6]<-mean((mod$fitted.values-Y_true)^2)
  #RSR
  mod_list<-gam(Y~X+s(sp_x,sp_y,k=k_sp),family=poisson(),data=sim_data,fit=FALSE)
  B_sp<-mod_list$X[,-2]
  P<-1/sum(X^2*sp_weights)*X%*%t(X*sp_weights)
  B_sp_tilde<-(diag(x=1,nrow=n,ncol=n)-P)%*%B_sp
  mod_list$X[,-2]<-B_sp_tilde
  mod<-gam(G=mod_list, method=method)
  beta_hat[2]<-mod$coefficients[2]
  fv_MSE[2]<-mean((mod$fitted.values-Y_true)^2)
  #Spatial fx model
  mod<-gam(Y~X+s(sp_x,sp_y,k=k_sp,fx=TRUE),family=poisson(),data=sim_data, method=method)
  beta_hat[3]<-mod$coefficients[2]
  fv_MSE[3]<-mean((mod$fitted.values-Y_true)^2)
  sp_weights<-mod$weights 
  #Spatial+ fx model
  f_X_hat_tilde<-gam(X~s(sp_x,sp_y,k=k_sp),data=sim_data, weights=sp_weights, method=method)$fitted.values
  r_X_tilde<-X-f_X_hat_tilde
  mod<-gam(Y~X+s(sp_x,sp_y,k=k_sp,fx=TRUE),family=poisson(),data=sim_data, method=method)
  beta_hat[4]<-mod$coefficients[2]
  fv_MSE[4]<-mean((mod$fitted.values-Y_true)^2)
  list(beta_hat=beta_hat,fv_MSE=fv_MSE)
}
#Exponential distribution
sim_data_function_exp<-function(Z,sigma_X,beta_true=3,X_Z=0.5,f_sp_true){
  eps_X<-rnorm(n,mean=0,sd=sigma_X)
  X<-X_Z*Z+eps_X
  eta<- beta_true*X+f_sp_true
  mu<- exp(eta) #The non-canonical log link function
  Y<-rexp(n=n,rate=1/mu)
  list(X=X,Y=Y)
}
fit_models_exp<-function(X,Y,f_sp_true,k_sp=300){
  beta_hat<-1:6
  names(beta_hat)<-c("Null","RSR","Spatial_fx","Spatial+_fx","Spatial","Spatial+") 
  fv_MSE<-beta_hat
  eta_true<-beta_true*X+f_sp_true
  Y_true<-exp(eta_true)
  #Null model
  mod<-glm(Y~-1+X,family=Gamma(link="log"))
  beta_hat[1]<-mod$coefficients[1]
  fv_MSE[1]<-mean((mod$fitted.values-Y_true)^2)
  #Spatial model
  mod<-gam(Y~X+s(sp_x,sp_y,k=k_sp),family=Gamma(link="log"),data=sim_data,method=method)
  beta_hat[5]<-mod$coefficients[2]
  fv_MSE[5]<-mean((mod$fitted.values-Y_true)^2)
  sp_weights<-mod$weights
  #Spatial+
  f_X_hat_tilde<-gam(X~s(sp_x,sp_y,k=k_sp),data=sim_data, weights=sp_weights,method=method)$fitted.values
  r_X_tilde<-X-f_X_hat_tilde
  #Fit model
  mod<-gam(Y~r_X_tilde+s(sp_x,sp_y,k=k_sp),family=Gamma(link="log"),data=sim_data,method=method)
  beta_hat[6]<-mod$coefficients[2]
  fv_MSE[6]<-mean((mod$fitted.values-Y_true)^2)
  #RSR
  mod_list<-gam(Y~X+s(sp_x,sp_y,k=k_sp),family=Gamma(link="log"),data=sim_data,fit=FALSE)
  B_sp<-mod_list$X[,-2]
  P<-1/sum(X^2*sp_weights)*X%*%t(X*sp_weights)
  B_sp_tilde<-(diag(x=1,nrow=n,ncol=n)-P)%*%B_sp
  mod_list$X[,-2]<-B_sp_tilde
  mod<-gam(G=mod_list,method=method)
  beta_hat[2]<-mod$coefficients[2]
  fv_MSE[2]<-mean((mod$fitted.values-Y_true)^2)
  #Spatial fx model
  mod<-gam(Y~X+s(sp_x,sp_y,k=k_sp,fx=TRUE),family=Gamma(link="log"),data=sim_data)
  beta_hat[3]<-mod$coefficients[2]
  fv_MSE[3]<-mean((mod$fitted.values-Y_true)^2)
  sp_weights<-mod$weights
  #Spatial+ fx model
  f_X_hat_tilde<-gam(X~s(sp_x,sp_y,k=k_sp),data=sim_data,method=method)$fitted.values #, weights=sp_weights
  r_X_tilde<-X-f_X_hat_tilde
  mod<-gam(Y~X+s(sp_x,sp_y,k=k_sp,fx=TRUE),family=Gamma(link="log"),data=sim_data,method=method)
  beta_hat[4]<-mod$coefficients[2]
  fv_MSE[4]<-mean((mod$fitted.values-Y_true)^2)
  list(beta_hat=beta_hat,fv_MSE=fv_MSE)
}
#Binomial distribution
sim_data_function_bin<-function(Z,sigma_X,beta_true=3,X_Z=0.5,f_sp_true){
  eps_X<-rnorm(n,mean=0,sd=sigma_X)
  X<-X_Z*Z+eps_X
  eta<- beta_true*X+f_sp_true
  p<- exp(eta)/(1+exp(eta))
  #(This is equivalent to the canonical link function g(mu)=log(mu/(n-mu)))
  Y<-rbinom(n=n,size=n_binom, prob=p)
  list(X=X,Y=Y)
}
fit_models_bin<-function(X,Y,f_sp_true,k_sp=300){
  beta_hat<-1:6
  names(beta_hat)<-c("Null","RSR","Spatial_fx","Spatial+_fx","Spatial","Spatial+")
  fv_MSE<-beta_hat
  eta_true<-beta_true*X+f_sp_true
  p_true<-exp(eta_true)/(1+exp(eta_true))
  #Null model
  mod<-glm(cbind(Y,n_binom-Y)~-1+X,family=binomial())
  beta_hat[1]<-mod$coefficients[1]
  fv_MSE[1]<-mean((mod$fitted.values-p_true)^2)
  #Spatial model
  mod<-gam(cbind(Y,n_binom-Y)~X+s(sp_x,sp_y,k=k_sp),family=binomial(),data=sim_data,method=method)
  beta_hat[5]<-mod$coefficients[2]
  fv_MSE[5]<-mean((mod$fitted.values-p_true)^2)
  sp_weights<-mod$weights
  #Spatial+
  f_X_hat_tilde<-gam(X~s(sp_x,sp_y,k=k_sp),data=sim_data, weights=sp_weights,method=method)$fitted.values
  r_X_tilde<-X-f_X_hat_tilde
  #Fit model
  mod<-gam(cbind(Y,n_binom-Y)~r_X_tilde+s(sp_x,sp_y,k=k_sp),family=binomial(),data=sim_data,method=method)
  beta_hat[6]<-mod$coefficients[2]
  fv_MSE[6]<-mean((mod$fitted.values-p_true)^2)
  #RSR
  mod_list<-gam(cbind(Y,n_binom-Y)~X+s(sp_x,sp_y,k=k_sp),family=binomial(),data=sim_data,fit=FALSE)
  B_sp<-mod_list$X[,-2]
  P<-1/sum(X^2*sp_weights)*X%*%t(X*sp_weights)
  B_sp_tilde<-(diag(x=1,nrow=n,ncol=n)-P)%*%B_sp
  mod_list$X[,-2]<-B_sp_tilde
  mod<-gam(G=mod_list,method=method)
  beta_hat[2]<-mod$coefficients[2]
  fv_MSE[2]<-mean((mod$fitted.values-p_true)^2)
  #Spatial fx model
  mod<-gam(cbind(Y,n_binom-Y)~X+s(sp_x,sp_y,k=k_sp,fx=TRUE),family=binomial(),data=sim_data,method=method)
  beta_hat[3]<-mod$coefficients[2]
  fv_MSE[3]<-mean((mod$fitted.values-p_true)^2)
  sp_weights<-mod$weights
  #Spatial+ fx model
  f_X_hat_tilde<-gam(X~s(sp_x,sp_y,k=k_sp),data=sim_data, weights=sp_weights,method=method)$fitted.values
  r_X_tilde<-X-f_X_hat_tilde
  mod<-gam(cbind(Y,n_binom-Y)~X+s(sp_x,sp_y,k=k_sp,fx=TRUE),family=binomial(),data=sim_data,method=method)
  beta_hat[4]<-mod$coefficients[2]
  fv_MSE[4]<-mean((mod$fitted.values-p_true)^2)
  list(beta_hat=beta_hat,fv_MSE=fv_MSE)
}

#SIMULATIONS
#Matrices for storing results
model_names<-c("Null","RSR","Spatial_fx","Spatial+_fx","Spatial","Spatial+")
beta_results<-matrix(0,length(model_names),n_sim)
rownames(beta_results)<-model_names
fv_MSE_results<-beta_results
#Data parameters
sigma_X<-0.1
beta_true<-3
X_Z<-0.5

set.seed(1)
for(i in 1:n_sim){
  #Generate data
  Z<-Z_model_array[,2,i] #Exponential field
  Z_sph<-Z_model_array[,1,i] #Spherical field
  f_sp_true<--Z-Z_sph
  sim_data_function<-get(paste("sim_data_function",dist_name,sep="_"))
  dat<-sim_data_function(Z,sigma_X,beta_true,X_Z,f_sp_true)
  X<-dat$X
  Y<-dat$Y
  #Fit models
  fit_models<-get(paste("fit_models",dist_name,sep="_"))
  fit<-fit_models(X,Y,f_sp_true,k_sp=k_sp)
  beta_results[,i]<-fit$beta_hat
  fv_MSE_results[,i]<-fit$fv_MSE
  if(i%%10 == 0)cat("i=",i,"\n")
}

#Plot results
par(mfrow=c(1,2))
boxplot(t(beta_results),main="beta_hat")
abline(h=beta_true,lty=2,col="red")
abline(v=2.5,lty=2)
abline(v=4.5,lty=2)
boxplot(t(log(fv_MSE_results)),main="log(MSE) of fitted values")
abline(v=2.5,lty=2)
abline(v=4.5,lty=2)

filename<-paste("sim_spatial_plus_sub_",dist_name,".Rdata",sep="")
#save(list=c("beta_results","fv_MSE_results","sigma_X","beta_true","X_Z","f_sp_true","n_sim","k_sp"),file=filename)


##################################################################################
#TCCI FORESTRY EXAMPLE (Section 5 of the paper)
##################################################################################
library(mgcv)
k_sp<-100 #basis size for spatial thin plate splines

#FUNCTIONS
#Fit models with age and one covariate co
fit.models.func<-function(co,k_sp=100){
  dat$co<-co
  mod_co<-gam(co ~ s(x,y,k=k_sp), data=dat)
  dat$f_co_hat<-mod_co$fitted.values
  dat$r_co<-dat$co-dat$f_co_hat
  mod_null<-gam(ratio~age+co, data=dat)
  mod<-gam(ratio~age+co+s(x,y,k=k_sp), data=dat)
  mod_plus<-gam(ratio~r_age+r_co+s(x,y,k=k_sp), data=dat)
  mod_gsem<-gam(r_ratio~-1+r_age+r_co, data=dat)
  list(mod_co=mod_co,mod=mod,mod_null=mod_null,mod_plus=mod_plus,mod_gsem=mod_gsem)
}
#Functions for gathering results
sig_func<-function(p_value){
  sig<-" "
  if(p_value<0.1)sig<-"."
  if(p_value<0.05)sig<-"*"
  if(p_value<0.01)sig<-"**"
  if(p_value<0.001)sig<-"***"
  sig
}
res_func<-function(fit){
  res_cols<-c("beta","p-value"," ","beta","p-value"," ","edf","p-value"," ","Dev expl","sigma","AIC")
  res<-matrix(NA,nrow=4,ncol=length(res_cols))
  colnames(res)<-res_cols
  rownames(res)<-c("Null","Spatial","Spatial+","gSEM")
  #Null
  mod<-fit$mod_null
  mod_summary<-summary(mod)
  mod_sig<-apply(matrix(mod_summary$p.table[2:3,4]),1,FUN=sig_func)
  res[1,c(1:6,10:12)]<-c(mod_summary$p.table[2,c(1,4)],mod_sig[1],mod_summary$p.table[3,c(1,4)],mod_sig[2],mod_summary$dev.expl,mod_summary$scale,AIC(mod))
  #Spatial
  mod<-fit$mod
  mod_summary<-summary(mod)
  mod_sig<-apply(matrix(mod_summary$p.table[2:3,4]),1,FUN=sig_func)
  mod_sig_smooth<-sig_func(mod_summary$s.table[4])
  res[2,]<-c(mod_summary$p.table[2,c(1,4)],mod_sig[1],mod_summary$p.table[3,c(1,4)],mod_sig[2],mod_summary$s.table[c(1,4)],mod_sig_smooth,mod_summary$dev.expl,mod_summary$scale,AIC(mod))
  #Spatial+
  mod<-fit$mod_plus
  mod_summary<-summary(mod)
  mod_sig<-apply(matrix(mod_summary$p.table[2:3,4]),1,FUN=sig_func)
  mod_sig_smooth<-sig_func(mod_summary$s.table[4])
  res[3,]<-c(mod_summary$p.table[2,c(1,4)],mod_sig[1],mod_summary$p.table[3,c(1,4)],mod_sig[2],mod_summary$s.table[c(1,4)],mod_sig_smooth,mod_summary$dev.expl,mod_summary$scale,AIC(mod))
  #gSEM
  mod_summary<-summary(fit$mod_gsem)
  mod_sig<-apply(matrix(mod_summary$p.table[1:2,4]),1,FUN=sig_func)
  res[4,1:6]<-c(mod_summary$p.table[1,c(1,4)],mod_sig[1],mod_summary$p.table[2,c(1,4)],mod_sig[2])
  #Round results
  res[,-c(3,6,9)]<-signif(as.numeric(res[,-c(3,6,9)]),3)
  res
}

###################################################################################
#DATA
load("defol_2013.Rdata")
#Loads "dat" (the 2013 TCCI forestry data for spruce used for modelling)
#and "border.dat" (used for plotting the Baden-Württemberg border)

#Choose covariate tminmay
co<-dat$tmin_may_yl0
co_name<-"tminmay"
co_lab<-"degrees C"

#Data summaries
par(mfrow=c(1,3))
boxplot(dat$ratio,main="ratio")
boxplot(dat$age, main="age",ylab="years")
boxplot(co, main=co_name,ylab=co_lab)
#Response vs covariates
par(mfrow=c(1,2))
plot(dat$age,dat$ratio,main="ratio vs age")
plot(co,dat$ratio, main=paste("ratio vs ",co_name,sep=""))

#Spatial dependence of response variable
plot(dat$x,dat$y,cex=2*dat$ratio,col="red")
mod_ratio<-gam(ratio ~ s(x,y,k=k_sp), data=dat)
summary(mod_ratio)
#Space is significant - but deviance explained is quite low 19.2%
plot(mod_ratio, scheme=2)
par(mfrow=c(2,2))
gam.check(mod_ratio)
#Spatial smooth of k=100 looks more than sufficient (edf=9)

#Spatial dependence of age
par(mfrow=c(1,2))
plot(dat$x,dat$y,cex=dat$age/200,col="red")
#Fit spatial smooth to age
mod_age<-gam(age ~ s(x,y,k=k_sp), data=dat)
summary(mod_age)
#Although the spatial smooth term is significant, the deviance explained by space 
#is quite low.
plot(mod_age,scheme=2)
#Fitted spatial smooth is dominated by the gradient
par(mfrow=c(2,2))
gam.check(mod_age)
#k=100 looks more than sufficient (edf=6)

#Add residuals to data
dat$f_age_hat<-mod_age$fitted.values
dat$r_age<-dat$age-dat$f_age_hat
dat$f_ratio_hat<-mod_ratio$fitted.values
dat$r_ratio<-dat$ratio-dat$f_ratio_hat

#RESULTS INCLUDED IN PAPER
#Fit models
fit<-fit.models.func(co,k_sp)

#Spatial dependence of co
par(mfrow=c(1,2))
plot(dat$x,dat$y,cex=co,col="red")
summary(fit$mod_co)
plot(fit$mod_co,scheme=2)
par(mfrow=c(2,2))
gam.check(fit$mod_co)
#k=100 looks sufficient (edf 50.9)

#Results
res<-res_func(fit)
res

#PLOTS INCLUDED IN PAPER
#Null model term plot (tminmay)
par(mfrow=c(1,2))
mod_null_plot_dat<-termplot(fit$mod_null,se=TRUE, plot=FALSE)
plot(mod_null_plot_dat$co[,1],mod_null_plot_dat$co[,2], type="l",xlab="tminmay",ylab="Partial for tminmay", xlim=c(-4,4),ylim=c(-0.1,0.1))
#Overlay conf interval and rug
lines(mod_null_plot_dat$co[,1],mod_null_plot_dat$co[,2]+2*abs(mod_null_plot_dat$co[,3]),lty=2)
lines(mod_null_plot_dat$co[,1],mod_null_plot_dat$co[,2]-2*abs(mod_null_plot_dat$co[,3]),lty=2)
rug(mod_null_plot_dat$co[,1])
abline(h=0,lty=3)
#Spatial model term plot (tminmay)
mod_plot_dat<-termplot(fit$mod,se=TRUE, plot=FALSE)
plot(mod_plot_dat$co[,1],mod_plot_dat$co[,2], type="l",xlab="tminmay",ylab="Partial for tminmay", xlim=c(-4,4),ylim=c(-0.1,0.1))
#Overlay conf interval and rug
lines(mod_plot_dat$co[,1],mod_plot_dat$co[,2]+2*abs(mod_plot_dat$co[,3]),lty=2)
lines(mod_plot_dat$co[,1],mod_plot_dat$co[,2]-2*abs(mod_plot_dat$co[,3]),lty=2)
rug(mod_plot_dat$co[,1])
abline(h=0,lty=3)
#Estimated spatial smooth in spatial model
names(border.dat)<-c("x","y")
xlim<-c(min(border.dat$x)-10000,max(border.dat$x)+10000)
ylim<-c(min(border.dat$y)-10000,max(border.dat$y)+10000)
par(mfrow=c(1,1))
plot(fit$mod,scheme=3,xlim=xlim, ylim=ylim, main="", contour.col="white")
lines(border.dat,type="l",lwd=1.7)
points(dat$x,dat$y,pch=20,cex=rep(1,length(dat$x))/2)
